# Supplementary material for: Biomechanical assessment of disease outcome in surgical interventions for medial meniscal posterior root tears: a finite element analysis
Source: BMC Musculoskelet Disord. 2022 Dec 14;23:1093. doi: 10.1186/s12891-022-06069-z (PMC9749342; doi:10.1186/s12891-022-06069-z)
Supplement: Supplementary file 1 — Additional file 1. [file 12891_2022_6069_MOESM1_ESM.zip]

Archive with 6 entries (4 files):
- Submission graphs and supplementary material/
- Submission graphs and supplementary material/Supplementary material/
- Submission graphs and supplementary material/Supplementary material/Legends.docx
- Submission graphs and supplementary material/Supplementary material/Mesh division of knee joint components.docx
- Submission graphs and supplementary material/Supplementary material/Original data.xlsx
- Submission graphs and supplementary material/Supplementary material/Tibia and tibial cartilage restraint test data.xlsx
