# Supplementary material for: Biomechanical assessment of disease outcome in surgical interventions for medial meniscal posterior root tears: a finite element analysis
Source: BMC Musculoskelet Disord. 2022 Dec 14;23:1093. doi: 10.1186/s12891-022-06069-z (PMC9749342; doi:10.1186/s12891-022-06069-z)
Supplement: Supplementary file 1 — Additional file 1. [file 12891_2022_6069_MOESM1_ESM.zip › Submission graphs and supplementary material/Supplementary material/Original data.xlsx]

## Sheet: Sheet1
	Medial tibiofemoral contact peak stress (MPa)
	Gait cycle（%）	Intact knee	Partial tear	Entire radial tear	Entire oblique tear	Meniscus repair	Partial menisectomy
	0	0	0	0	0	0	0
	10	11.05	10.19	9.79	12.57	10.16	10.32
	20	14.22	13.51	17.55	18.04	9.92	13.05
	30	5.36	6.18	7.86	8.04	5.67	5.39
	40	17.84	20	22.48	23.76	12.11	19.59
	50	17.12	17.67	18.69	18.51	12.94	17.28
	60	4	4.64	7.48	7.13	3.59	6.65
	70	9.26	10.17	9.23	10.69	6.17	7.91
	80	3.62	6.14	6.28	7.17	6.59	4.32
	90	2.74	5.19	1.67	1.7	2.09	5.67
	100	2.23	6.9	2.03	1.94	1.51	4.57
	Average	7.94909	9.14455	9.36909	9.95909	6.43182	8.61364
	Lateral tibiofemoral contact peak stress (MPa)
	Gait cycle（%）	Intact knee	Partial tear	Entire radial tear	Entire oblique tear	Meniscus repair	Partial menisectomy
	0	0	0	0	0	0	0
	10	3.17	5.61	6.32	5.91	5.5	3.26
	20	5.87	6.85	7.26	7.4	7.9	5.1
	30	7.07	6.7	6.8	6.76	7.56	6.3
	40	21.27	22.06	21.04	20.95	21.13	21.09
	50	9.72	9.09	10.1	9.83	9.09	9.29
	60	2.65	2.78	3.31	3.33	3.44	3.35
	70	5.2	5.03	4.98	4.72	5.03	5.31
	80	3.66	3.88	3.49	3.29	3.72	3.41
	90	2.23	2.26	1.72	2.03	2.12	2.2
	100	1.37	1.62	2.01	1.71	1.62	1.47
	Average	5.65545	5.98909	6.09364	5.99364	6.10091	5.52545
	Maximum stress of medial meniscus root (MPa)
	Gait cycle（%）	Intact knee	Partial tear	Entire radial tear	Entire oblique tear	Meniscus repair	Partial menisectomy
	0	0	0	X	X	0	0
	10	0.86	12.19	X	X	7.43	2.79
	20	0.94	3.75	X	X	8.32	1.59
	30	0.85	6.07	X	X	4.56	1.46
	40	1.48	7	X	X	6.87	1.44
	50	1	4.35	X	X	9.91	1.78
	60	0.4	2.81	X	X	11.96	1.79
	70	0.44	6.43	X	X	4.52	1.41
	80	0.28	6.32	X	X	6.41	1.4
	90	0.26	4.88	X	X	3.73	1.04
	100	0.1	4.02	X	X	1.01	0.84
	Average	0.600909	5.25636	X	X	5.88364	1.41273
	Maximum displacement (mm)
	Gait cycle（%）	Intact knee	Partial tear	Entire radial tear	Entire oblique tear	Meniscus repair	Partial menisectomy
	0	0	0	0	0	0	0
	10	5.76	5.78	15.84	17.43	5.6	5.76
	20	6.24	6.28	16.93	16.07	6.19	6.36
	30	4.39	4.45	15	15.7	4.62	4.6
	40	4.38	4.53	12.94	15.08	4.62	4.51
	50	6.94	6.96	17.48	17.65	6.75	6.93
	60	6.51	6.98	17.45	17.65	6.38	6.79
	70	5.18	5.39	16.77	18.25	5.36	5.34
	80	3.73	4.3	15.12	16.31	4.74	3.84
	90	4.86	5.08	15.43	17.33	4.8	4.98
	100	1.68	1.7	16.18	17.92	4.78	1.59
	Average	4.967	5.145	15.914	16.939	5.384	5.07
	Femoral cartilage contact area (mm²)
	Gait cycle（%）	Intact knee	Partial tear	Entire radial tear	Entire oblique tear	Meniscus repair	Partial menisectomy
	0	0	0	0	0	0	0
	10	360.25	297.75	199.13	213.5	291	291.25
	20	319.5	316.75	207.75	223	336.5	310.25
	30	299.5	292	189.63	193.5	268.25	290
	40	386	382.5	301.25	295	350.5	369.5
	50	329.75	339.5	217	233.13	333.5	318.25
	60	200.38	188.63	123.44	128.63	206.13	206.63
	70	218	227.38	135.63	137.75	199	218.5
	80	197.13	200.63	130.53	136.25	179.63	194.88
	90	171.13	161.5	98.56	98.5	146.75	161.5
	100	144.13	139.88	84.88	95.5	169.5	150.63
	Average	238.706	231.502	153.436	159.524	225.524	228.308
	Tibial cartilage contact area (mm²)
	Gait cycle（%）	Intact knee	Partial tear	Entire radial tear	Entire oblique tear	Meniscus repair	Partial menisectomy
	0	0	0	0	0	0	0
	10	291.5	259	177	190.5	280.5	267.5
	20	293.5	287.25	186.88	203.13	284	273.5
	30	254.5	254.88	174.13	176.75	254.88	260.25
	40	338.25	323	255.38	259.25	323.25	329.75
	50	308.75	290.25	191.8	203.5	294.75	290.25
	60	176.5	179.25	101.75	106.75	175.88	159.75
	70	181.63	174.38	115.63	118.5	185.5	172
	80	169.13	162.88	107.69	109.88	168.13	165
	90	143.13	155.25	83.63	84.69	151.25	139.5
	100	148.75	154	73.63	82.88	164.25	137.25
	Average	209.604	203.649	133.411	139.621	207.49	199.523
