# Supplementary material for: Biomechanical assessment of disease outcome in surgical interventions for medial meniscal posterior root tears: a finite element analysis
Source: BMC Musculoskelet Disord. 2022 Dec 14;23:1093. doi: 10.1186/s12891-022-06069-z (PMC9749342; doi:10.1186/s12891-022-06069-z)
Supplement: Supplementary file 1 — Additional file 1. [file 12891_2022_6069_MOESM1_ESM.zip › Submission graphs and supplementary material/Supplementary material/Tibia and tibial cartilage restraint test data.xlsx]

## Sheet: Sheet1
	Medial tibiofemoral contact peak stress (MPa)
	Gait cycle（%）	Intact knee	Partial tear	Entire radial tear	Entire oblique tear	Meniscus repair	Partial menisectomy
	0	0	0	0	0	0	0
	10	5.9	5.87	6.48	6.18	4.65	5.83
	20	6.01	6.34	9.19	6.21	4.12	5.76
	30	6.49	6.86	9.51	7.6	5.62	5.51
	40	5.84	6.7	7.67	6.99	5.37	5.95
	50	6.7	8.07	8.03	7.36	4.85	7.22
	60	7	9.52	13.44	9.14	7.71	3.74
	70	4.56	6.37	8.21	9.31	5.04	6.09
	80	3.17	7.33	15.14	23.68	7.51	4.6
	90	1.51	2.75	6.83	9.76	8.89	2.04
	100	0.16	1.02	7.56	10.08	8.97	0.91
	Average	4.734	6.083	9.206	9.631	6.273	4.765
	Lateral tibiofemoral contact peak stress (MPa)
	Gait cycle（%）	Intact knee	Partial tear	Complete radial tear	Complete oblique tear	Meniscus repair	Partial menisectomy
	0	0	0	0	0	0	0
	10	3.78	3.71	3.97	3.82	4.03	3.68
	20	1.62	1.66	1.61	1.64	1.59	1.62
	30	3.73	3.76	3.64	3.64	3.61	3.66
	40	5.82	6	5.92	5.97	5.89	5.94
	50	2.1	2.12	2.41	2.15	2.44	2.21
	60	1.51	1.33	1.46	1.45	1.31	1.31
	70	2.79	2.88	2.83	2.8	2.78	2.79
	80	2.92	2.94	2.92	2.96	2.97	2.92
	90	2.49	2.45	2.38	2.42	2.5	2.46
	100	1.22	1.25	1.27	1.19	1.24	1.22
	Average	2.798	2.81	2.841	2.804	2.836	2.781
